# Supplementary material for: SND2, a NAC transcription factor gene, regulates genes involved in secondary cell wall development in Arabidopsis fibres and increases fibre cell area in Eucalyptus
Source: BMC Plant Biol. 2011 Dec 1;11:173. doi: 10.1186/1471-2229-11-173 (PMC3289092; doi:10.1186/1471-2229-11-173)
Supplement: Additional file 2 — Microarray data of SND2-OV(A) vs. wild type (8 weeks), fold change > |±1.5|. List of significantly differentially expressed genes of SND2-OV line A stems at 8 weeks, compared to the wild type, with fold change values larger than 1.5. [file 1471-2229-11-173-S2.XLS]

## Sheet: Sheet1
Additional file 2: Microarray data of SND2-OV(A) vs. WT (8 weeks), fold change > 1.5 or < -1.5
Name	ID	RefNumber	ControlType	GeneName	TopHit	Description	Linear Fold change	Corrected p-val
NM_118992	A_84_P10075	33122	FALSE	AT4G28500	ref|NM_118992|ta|TA51776_3702|tc|TC346456	Arabidopsis thaliana ANAC073 (Arabidopsis NAC domain containing protein 73); transcription factor (ANAC073) mRNA, complete cds [NM_118992]	103.577	0
NM_101866	A_84_P15258	17550	FALSE	AT1G20120	ref|NM_101866|ta|TA36159_3702|tc|NP221795|ta|CNS0ABI1	Arabidopsis thaliana family II extracellular lipase, putative (AT1G20120) mRNA, complete cds [NM_101866]	5.08664	4.91146e-88
NM_114442	A_84_P169053	4452	FALSE	AT3G45730	ref|NM_114442|gb|BX825725|ta|TA44219_3702|tc|TC336795	Arabidopsis thaliana unknown protein (AT3G45730) mRNA, complete cds [NM_114442]	3.29357	1.36271e-46
NM_113045	A_84_P23078	31781	FALSE	AT3G21500	ref|NM_113045|ref|NM_180289|ta|TA43872_3702|tc|NP301758	Arabidopsis thaliana DXPS1; 1-deoxy-D-xylulose-5-phosphate synthase (DXPS1) mRNA, complete cds [NM_113045]	2.9193	1.99771e-37
NM_121179	A_84_P12066	7215	FALSE	AT5G11410	ref|NM_121179|tc|NP223940|tc|NP2706126	Arabidopsis thaliana protein kinase family protein (AT5G11410) mRNA, complete cds [NM_121179]	2.87755	1.9657e-36
NM_201864	A_84_P564163	3464	FALSE	AT2G33793	ref|NM_201864|tc|NP13348756	Arabidopsis thaliana unknown protein (AT2G33793) mRNA, complete cds [NM_201864]	2.75465	2.11743e-33
NM_119924	A_84_P21458	40615	FALSE	AT4G37610	ref|NM_119924|ta|TA33242_3702|ta|CNS0A2F3|tc|TC343424	Arabidopsis thaliana BT5 (BTB and TAZ domain protein 5); protein binding / transcription regulator (BT5) mRNA, complete cds [NM_119924]	2.60551	1.0559e-29
NM_121422	A_84_P11129	26885	FALSE	AT5G14180	ref|NM_121422|ta|TA38188_3702|tc|NP231510|ta|AA404834	Arabidopsis thaliana MPL1 (MYZUS PERSICAE-INDUCED LIPASE 1); catalytic (MPL1) mRNA, complete cds [NM_121422]	2.59713	1.56944e-29
NM_122371	A_84_P560168	32543	FALSE	AT5G24630	ref|NM_122371|tc|TC356154	Arabidopsis thaliana BIN4 (BRASSINOSTEROID-INSENSITIVE4) (BIN4) mRNA, complete cds [NM_122371]	2.55512	1.51792e-28
NM_115449	A_84_P21298	8479	FALSE	AT3G55910	ref|NM_115449|gb|AA395087|gb|BX842374|tc|NP10424640	Arabidopsis thaliana unknown protein (AT3G55910) mRNA, complete cds [NM_115449]	2.42374	2.40545e-25
NM_121059	A_84_P522895	13593	FALSE	AT5G10210	ref|NM_121059|tc|NP281311|tc|NP882407|tc|NP1649820	Arabidopsis thaliana unknown protein (AT5G10210) mRNA, complete cds [NM_121059]	2.36084	7.16974e-24
NM_112789	A_84_P11768	23858	FALSE	AT3G19030	ref|NM_112789|ta|TA35688_3702|ta|BP829849|tc|TC334382	Arabidopsis thaliana unknown protein (AT3G19030) mRNA, complete cds [NM_112789]	2.33191	3.57777e-23
NM_001036055	A_84_P715787	29819	FALSE	AT1G32928	ref|NM_001036055|gb|EF182931|ta|TA47288_3702|ta|BP848901	Arabidopsis thaliana unknown protein (AT1G32928) mRNA, complete cds [NM_001036055]	2.3227	5.79034e-23
NM_101886	A_84_P13406	36812	FALSE	AT1G20350	ref|NM_101886|gb|AK118449|ta|TA45925_3702|ta|BX838231	Arabidopsis thaliana ATTIM17-1 (Arabidopsis thaliana translocase inner membrane subunit 17-1); P-P-bond-hydrolysis-driven protein transmembrane tra_ (ATTIM17-1) mRNA, complete cds [NM_101886]	2.31803	7.24336e-23
NM_129558	A_84_P15329	1145	FALSE	AT2G40000	ref|NM_129558|gb|AY080778|ta|TA28607_3702|ta|BX838738	Arabidopsis thaliana unknown protein (AT2G40000) mRNA, complete cds [NM_129558]	2.31355	8.97934e-23
NM_201670	A_84_P512672	18578	FALSE	AT2G02240	ref|NM_201670|tc|TC331096|tc|TC331095	Arabidopsis thaliana MEE66 (maternal effect embryo arrest 66) (MEE66) mRNA, complete cds [NM_201670]	2.28207	5.19085e-22
NM_101247	A_84_P13392	13255	FALSE	AT1G13790	ref|NM_101247|tc|TC323521	Arabidopsis thaliana XH/XS domain-containing protein / XS zinc finger domain-containing protein (AT1G13790) mRNA, complete cds [NM_101247]	2.21673	2.03582e-20
NM_117317	A_84_P18533	24872	FALSE	AT4G12470	ref|NM_117317|ta|TA30162_3702|ta|N37508|ta|H36809	Arabidopsis thaliana protease inhibitor/seed storage/lipid transfer protein (LTP) family protein (AT4G12470) mRNA, complete cds [NM_117317]	2.19847	5.51037e-20
NM_117657	A_84_P243495	5519	FALSE	AT4G15660	ref|NM_117657|gb|BE038786|ta|TA41916_3702|tc|TC346315	Arabidopsis thaliana glutaredoxin family protein (AT4G15660) mRNA, complete cds [NM_117657]	2.14511	1.03536e-18
NM_115019	A_84_P11823	8699	FALSE	AT3G51600	ref|NM_115019|ta|TA28354_3702|ta|TA28361_3702|ta|N96229	Arabidopsis thaliana LTP5 (LIPID TRANSFER PROTEIN 5); lipid transporter (LTP5) mRNA, complete cds [NM_115019]	2.12056	3.83698e-18
NM_105797	A_84_P161723	13560	FALSE	AT1G71280	ref|NM_105797|ref|NM_105806|ta|TA46160_3702|tc|NP2707379	Arabidopsis thaliana DEAD/DEAH box helicase, putative (AT1G71280) mRNA, complete cds [NM_105797]	2.11527	5.00055e-18
NM_103468	A_84_P16121	40011	FALSE	AT1G43160	ref|NM_103468|ta|TA43978_3702|ta|AI099871|tc|TC320783	Arabidopsis thaliana RAP2.6 (related to AP2 6); DNA binding / transcription factor (RAP2.6) mRNA, complete cds [NM_103468]	2.08118	3.12174e-17
NM_124539	A_84_P605650	32353	FALSE	AT5G51600	ref|NM_124539|ta|TA52700_3702|tc|NP230365|tc|NP13352172	Arabidopsis thaliana PLE (PLEIADE) (PLE) mRNA, complete cds [NM_124539]	2.08114	3.12174e-17
NM_123716	A_84_P21592	26726	FALSE	AT5G43500	ref|NM_123716|ref|NM_203147|ta|TA44291_3702|tc|NP1659254	Arabidopsis thaliana ATARP9 (ACTIN-RELATED PROTEIN 9); protein binding (ATARP9) mRNA, complete cds [NM_123716]	2.08083	3.12174e-17
NM_122334	A_84_P592228	33619	FALSE	AT5G24280	ref|NM_122334|tc|NP237833|tc|NP1649309	Arabidopsis thaliana ATP binding (AT5G24280) mRNA, complete cds [NM_122334]	2.05483	1.24999e-16
NM_113685	A_84_P24021	2366	FALSE	AT3G27690	ref|NM_113685|ta|TA27657_3702|ta|TA27656_3702|ta|BP654076	Arabidopsis thaliana LHCB2:4 (Photosystem II light harvesting complex gene 2.3); chlorophyll binding (LHCB2:4) mRNA, complete cds [NM_113685]	2.03503	3.59956e-16
NM_126361	A_84_P14510	34415	FALSE	AT2G03090	ref|NM_126361|gb|AY072167|ta|TA36466_3702|ta|CNS0A9CV	Arabidopsis thaliana ATEXPA15 (ARABIDOPSIS THALIANA EXPANSIN A15) (ATEXPA15) mRNA, complete cds [NM_126361]	2.03475	3.59956e-16
NM_125802	A_84_P13160	1806	FALSE	AT5G64060	ref|NM_125802|gb|BX830168|ta|TA47330_3702|tc|NP1648150	Arabidopsis thaliana ANAC103 (Arabidopsis NAC domain containing protein 103); transcription factor (ANAC103) mRNA, complete cds [NM_125802]	2.02371	6.44687e-16
NM_101370	A_84_P19559	2478	FALSE	AT1G15010	ref|NM_101370|gb|AK229029|ta|TA42536_3702|tc|TC320054	Arabidopsis thaliana unknown protein (AT1G15010) mRNA, complete cds [NM_101370]	2.02027	7.607e-16
NM_001035691	A_84_P702276	35445	FALSE	AT3G25597	ref|NM_001035691|gb|EF182995|ta|TA45926_3702|tc|NP13349659	Arabidopsis thaliana unknown protein (AT3G25597) mRNA, complete cds [NM_001035691]	2.00382	1.71302e-15
NM_201727	A_84_P513574	6917	FALSE	AT2G14560	ref|NM_201727|ta|TA29626_3702|tc|TC326763	Arabidopsis thaliana unknown protein (AT2G14560) mRNA, complete cds [NM_201727]	2.00066	2.47252e-15
NM_180482	A_84_P106832	4347	FALSE	AT5G13500	ref|NM_180482|ref|NM_203048|ref|NM_121353|ta|TA35852_3702	Arabidopsis thaliana unknown protein (AT5G13500) mRNA, complete cds [NM_180482]	1.99467	2.76621e-15
NM_128516	A_84_P147108	40446	FALSE	AT2G29620	ref|NM_128516|ta|TA51308_3702|tc|TC331740	Arabidopsis thaliana unknown protein (AT2G29620) mRNA, complete cds [NM_128516]	1.97771	6.69664e-15
NM_121741	A_84_P166733	37100	FALSE	AT5G17350	ref|NM_121741|gb|AY084862|ta|TA41414_3702|tc|TC352305	Arabidopsis thaliana unknown protein (AT5G17350) mRNA, complete cds [NM_121741]	1.97181	9.05124e-15
NM_125038	A_84_P151158	14522	FALSE	AT5G56550	ref|NM_125038|ta|TA46719_3702|ta|CB258786|ta|AA651322	Arabidopsis thaliana unknown protein (AT5G56550) mRNA, complete cds [NM_125038]	1.95346	2.33118e-14
NM_147879	A_84_P272600	4934	FALSE	AT5G21960	ref|NM_147879|ta|TA47479_3702|tc|TC354480	Arabidopsis thaliana AP2 domain-containing transcription factor, putative (AT5G21960) mRNA, complete cds [NM_147879]	1.95332	2.33118e-14
NM_106692	A_84_P12443	43429	FALSE	AT1G80440	ref|NM_106692|ta|TA30820_3702|ta|TA30819_3702|ta|BP604791	Arabidopsis thaliana kelch repeat-containing F-box family protein (AT1G80440) mRNA, complete cds [NM_106692]	1.94371	3.7111e-14
NM_101779	A_84_P20976	15537	FALSE	AT1G19210	ref|NM_101779|ta|TA48797_3702|tc|TC323672	Arabidopsis thaliana AP2 domain-containing transcription factor, putative (AT1G19210) mRNA, complete cds [NM_101779]	1.93511	5.80286e-14
NM_123519	A_84_P14019	3364	FALSE	AT5G41550	ref|NM_123519|tc|TC357116	Arabidopsis thaliana disease resistance protein (TIR-NBS-LRR class), putative (AT5G41550) mRNA, complete cds [NM_123519]	1.92396	2.42328e-11
NM_121599	A_84_P22636	26690	FALSE	AT5G15940	ref|NM_121599|tc|TC356760	Arabidopsis thaliana oxidoreductase (AT5G15940) mRNA, complete cds [NM_121599]	1.91345	1.7977e-13
NM_111761	A_84_P18309	35030	FALSE	AT3G09270	ref|NM_111761|ta|TA38293_3702|ta|AU226327|ta|AA041174	Arabidopsis thaliana ATGSTU8 (Arabidopsis thaliana Glutathione S-transferase (class tau) 8); glutathione transferase (ATGSTU8) mRNA, complete cds [NM_111761]	1.91258	1.85267e-13
NM_127636	A_84_P150188	38143	FALSE	AT2G20720	ref|NM_127636|ta|TA50295_3702|tc|NP454462|tc|NP675281	Arabidopsis thaliana pentatricopeptide (PPR) repeat-containing protein (AT2G20720) mRNA, complete cds [NM_127636]	1.90386	2.90833e-13
NM_126142	A_84_P229909	2142	FALSE	AT5G67420	ref|NM_126142|ta|TA33992_3702|ta|CNS09YKY|ta|CB253366	Arabidopsis thaliana LBD37 (LOB DOMAIN-CONTAINING PROTEIN 37) (LBD37) mRNA, complete cds [NM_126142]	1.88251	8.94005e-13
NM_001124102	A_84_P10510	39067	FALSE	AT1G69720	ref|NM_001124102|ref|NM_105640|ta|TA47599_3702	Arabidopsis thaliana HO3 (HEME OXYGENASE 3) (HO3) mRNA, complete cds [NM_001124102]	1.87421	1.34668e-12
NM_119996	A_84_P563858	30361	FALSE	AT4G38340	ref|NM_119996|tc|TC346845	Arabidopsis thaliana RWP-RK domain-containing protein (AT4G38340) mRNA, complete cds [NM_119996]	1.84434	6.3328e-12
NM_123770	A_84_P14027	15561	FALSE	AT5G44030	ref|NM_123770|tc|NP231626|ta|BP647418|tc|TC352354	Arabidopsis thaliana CESA4 (CELLULOSE SYNTHASE 4); transferase, transferring glycosyl groups (CESA4) mRNA, complete cds [NM_123770]	1.83983	7.90604e-12
NM_111152	A_84_P66214	13996	FALSE	AT3G02840	ref|NM_111152|ta|TA38340_3702|tc|TC335990	Arabidopsis thaliana immediate-early fungal elicitor family protein (AT3G02840) mRNA, complete cds [NM_111152]	1.83933	8.00067e-12
NM_105065	A_84_P17156	27355	FALSE	AT1G63910	ref|NM_105065|gb|AK226651|ta|TA49120_3702|tc|NP390711	Arabidopsis thaliana ATMYB103 (MYB DOMAIN PROTEIN 103); DNA binding / transcription factor (ATMYB103) mRNA, complete cds [NM_105065]	1.83239	1.13459e-11
NM_105694	A_84_P22870	9669	FALSE	AT1G70260	ref|NM_105694|gb|BX815890|tc|NP043774|tc|NP1662438	Arabidopsis thaliana nodulin MtN21 family protein (AT1G70260) mRNA, complete cds [NM_105694]	1.83086	3.96258e-09
NM_125442	A_84_P14089	657	FALSE	AT5G60490	ref|NM_125442|ta|TA38430_3702|ta|BP586596|tc|TC351943	Arabidopsis thaliana FLA12 (fasciclin-like arabinogalactan-protein 12) (FLA12) mRNA, complete cds [NM_125442]	1.8285	1.37081e-11
NM_106012	A_84_P21946	9648	FALSE	AT1G73540	ref|NM_106012|ta|TA37200_3702|ta|Z30710|tc|TC318397	Arabidopsis thaliana ATNUDT21 (Arabidopsis thaliana Nudix hydrolase homolog 21); hydrolase (ATNUDT21) mRNA, complete cds [NM_106012]	1.81187	3.12825e-11
NM_122643	A_84_P504479	5245	FALSE	AT5G27610	ref|NM_122643|ta|TA50711_3702|tc|TC356196	Arabidopsis thaliana DNA binding / transcription factor (AT5G27610) mRNA, complete cds [NM_122643]	1.81163	3.12825e-11
NM_105920	A_84_P20950	40849	FALSE	AT1G72610	ref|NM_105920|ta|TA26654_3702|ta|TA26669_3702|tc|NP1663248	Arabidopsis thaliana GLP1 (GERMIN-LIKE PROTEIN 1); manganese ion binding / metal ion binding / nutrient reservoir (GLP1) mRNA, complete cds [NM_105920]	1.80922	3.49934e-11
NM_120577	A_84_P14878	5125	FALSE	AT5G04950	ref|NM_120577|ta|TA44817_3702|tc|TC353732	Arabidopsis thaliana nicotianamine synthase, putative (AT5G04950) mRNA, complete cds [NM_120577]	1.80888	3.51515e-11
NM_117199	A_84_P17582	28499	FALSE	AT4G11280	ref|NM_117199|gb|AF428292|ta|TA41482_3702|tc|TC343584	Arabidopsis thaliana ACS6 (1-AMINOCYCLOPROPANE-1-CARBOXYLIC ACID (ACC) SYNTHASE 6) (ACS6) mRNA, complete cds [NM_117199]	1.80623	3.98067e-11
NM_125137	A_84_P17859	5474	FALSE	AT5G57560	ref|NM_125137|ta|TA34717_3702|ta|BP862641|ta|AI100006	Arabidopsis thaliana TCH4 (TOUCH 4); hydrolase, acting on glycosyl bonds / xyloglucan:xyloglucosyl transferase (TCH4) mRNA, complete cds [NM_125137]	1.80176	4.89514e-11
NM_001124125	A_84_P14954	2145	FALSE	AT1G73602	ref|NM_001124125|ref|NM_106018|ref|NM_202410|ta|TA27554_3702	Arabidopsis thaliana CPuORF32 (Conserved peptide upstream open reading frame 32) (CPuORF32) mRNA, complete cds [NM_001124125]	1.80096	5.03728e-11
NM_117660	A_84_P178304	9240	FALSE	AT4G15690	ref|NM_117660|ta|TA41918_3702|ta|AI996236|tc|TC346313	Arabidopsis thaliana glutaredoxin family protein (AT4G15690) mRNA, complete cds [NM_117660]	1.78987	5.75353e-09
NM_147877	A_84_P103806	707	FALSE	AT5G21940	ref|NM_147877|ta|AV566532|ta|AV789460|ta|BP639158	Arabidopsis thaliana unknown protein (AT5G21940) mRNA, complete cds [NM_147877]	1.77257	2.05101e-10
NM_129364	A_84_P10699	21262	FALSE	AT2G38080	ref|NM_129364|ta|TA30199_3702|ta|CNS0A9ZV|tc|TC328429	Arabidopsis thaliana IRX12/LAC4 (laccase 4); copper ion binding / oxidoreductase (IRX12/LAC4) mRNA, complete cds [NM_129364]	1.76839	2.51144e-10
NM_128437	A_84_P297814	20966	FALSE	AT2G28780	ref|NM_128437|gb|BT004090|tc|NP455202|tc|NP801242	Arabidopsis thaliana unknown protein (AT2G28780) mRNA, complete cds [NM_128437]	1.75548	4.80214e-10
NM_115983	A_84_P156125	20603	FALSE	AT3G61190	ref|NM_115983|ta|TA36630_3702|ta|CD534365|tc|TC336202	Arabidopsis thaliana BAP1 (BON ASSOCIATION PROTEIN 1) (BAP1) mRNA, complete cds [NM_115983]	1.75439	5.01739e-10
NM_101688	A_84_P16799	15331	FALSE	AT1G18300	ref|NM_101688|gb|BX815289|ta|TA39398_3702|ta|TA39399_3702	Arabidopsis thaliana ATNUDT4 (Arabidopsis thaliana Nudix hydrolase homolog 4); hydrolase (ATNUDT4) mRNA, complete cds [NM_101688]	1.75249	5.46568e-10
NM_126284	A_84_P18235	34307	FALSE	AT2G02250	ref|NM_126284|ta|DR383672|tc|TC331784	Arabidopsis thaliana ATPP2-B2 (Phloem protein 2-B2); carbohydrate binding (ATPP2-B2) mRNA, complete cds [NM_126284]	1.75136	5.72479e-10
NM_111887	A_84_P10750	14804	FALSE	AT3G10520	ref|NM_111887|gb|BT004241|ta|TA38967_3702|ta|TA38968_3702	Arabidopsis thaliana AHB2 (NON-SYMBIOTIC HAEMOGLOBIN 2) (AHB2) mRNA, complete cds [NM_111887]	1.74467	7.7833e-10
NM_115475	A_84_P12789	39854	FALSE	AT1G04020	ref|NM_115475|gb|D84226|ta|TA49697_3702|tc|NP207949	Arabidopsis thaliana CAN (CA-2+ DEPENDENT NUCLEASE); nuclease (CAN) mRNA, complete cds [NM_115475]	1.73995	9.78099e-10
NM_147872	A_84_P74614	473	FALSE	AT5G21140	ref|NM_147872|ta|TA48984_3702|tc|NP1098451|tc|NP953973	Arabidopsis thaliana EMB1379 (EMBRYO DEFECTIVE 1379) (EMB1379) mRNA, complete cds [NM_147872]	1.73927	1.00169e-09
NM_118373	A_84_P18557	34136	FALSE	AT4G22470	ref|NM_118373|ta|TA48137_3702|tc|NP032130|tc|NP188689	Arabidopsis thaliana protease inhibitor/seed storage/lipid transfer protein (LTP) family protein (AT4G22470) mRNA, complete cds [NM_118373]	1.73823	1.04493e-09
NM_121748	A_84_P13182	9437	FALSE	AT5G17420	ref|NM_121748|tc|TC353280	Arabidopsis thaliana IRX3 (IRREGULAR XYLEM 3, MURUS 10); cellulose synthase (IRX3) mRNA, complete cds [NM_121748]	1.73424	1.25236e-09
NM_100126	A_84_P146938	10670	FALSE	AT1G02450	ref|NM_100126|gb|DR382335|ta|TA39884_3702|tc|TC319583	Arabidopsis thaliana NIMIN-1/NIMIN1; protein binding (NIMIN-1/NIMIN1) mRNA, complete cds [NM_100126]	1.72902	1.6132e-09
NM_106151	A_84_P19028	11190	FALSE	AT1G74930	ref|NM_106151|ta|TA27824_3702|tc|TC320199	Arabidopsis thaliana ORA47; DNA binding / transcription factor (ORA47) mRNA, complete cds [NM_106151]	1.7246	1.9953e-09
NM_102366	A_84_P16244	17863	FALSE	AT1G25550	ref|NM_102366|ta|TA36618_3702|ta|CNS0ABIE|ta|R90179	Arabidopsis thaliana myb family transcription factor (AT1G25550) mRNA, complete cds [NM_102366]	1.72319	2.12135e-09
NM_120395	A_84_P20549	39914	FALSE	AT5G03170	ref|NM_120395|gb|AF360183|tc|TC351004	Arabidopsis thaliana FLA11 (fasciclin-like arabinogalactan-protein 11) (FLA11) mRNA, complete cds [NM_120395]	1.71745	2.80199e-09
NM_202089	A_84_P514265	35377	FALSE	AT1G13635	ref|NM_202089|gb|BX817901|tc|NP222384|tc|NP1659856	Arabidopsis thaliana methyladenine glycosylase family protein (AT1G13635) mRNA, complete cds [NM_202089]	1.71514	3.11449e-09
NM_102219	A_84_P21754	38381	FALSE	AT1G23710	ref|NM_102219|ta|TA35957_3702|ta|TA35958_3702|ta|CK118635	Arabidopsis thaliana unknown protein (AT1G23710) mRNA, complete cds [NM_102219]	1.71254	3.48086e-09
NM_117318	A_84_P20425	28696	FALSE	AT4G12480	ref|NM_117318|gb|AK230253|ta|TA30161_3702|tc|NP10423597	Arabidopsis thaliana pEARLI 1; lipid binding (pEARLI 1) mRNA, complete cds [NM_117318]	1.71084	3.75397e-09
NM_112568	A_84_P10794	20492	FALSE	AT3G16920	ref|NM_112568|ta|TA34780_3702|ta|TA34781_3702|ta|N37676	Arabidopsis thaliana chitinase (AT3G16920) mRNA, complete cds [NM_112568]	1.70825	4.23206e-09
NM_117661	A_84_P278800	39645	FALSE	AT4G15700	ref|NM_117661|ta|TA41917_3702|ta|AV536601|tc|TC346102	Arabidopsis thaliana glutaredoxin family protein (AT4G15700) mRNA, complete cds [NM_117661]	1.70698	4.46621e-09
NM_104409	A_84_P174101	29783	FALSE	AT1G55330	ref|NM_104409|gb|DR376348|ta|TA30263_3702|ta|BP569752	Arabidopsis thaliana AGP21 (ARABINOGALACTAN PROTEIN 21) (AGP21) mRNA, complete cds [NM_104409]	1.70606	4.63457e-09
NM_119124	A_84_P97916	29305	FALSE	AT4G29780	ref|NM_119124|gb|BT002922|ta|TA30609_3702|ta|BP610530	Arabidopsis thaliana unknown protein (AT4G29780) mRNA, complete cds [NM_119124]	1.70551	4.71893e-09
NM_117850	A_84_P542288	10266	FALSE	AT4G17470	ref|NM_117850|ta|TA48845_3702	Arabidopsis thaliana palmitoyl protein thioesterase family protein (AT4G17470) mRNA, complete cds [NM_117850]	1.67623	1.92457e-08
NM_117342	A_84_P17588	3200	FALSE	AT4G12730	ref|NM_117342|gb|AK230362|ta|TA30114_3702|tc|NP10423161	Arabidopsis thaliana FLA2 (FLA2) mRNA, complete cds [NM_117342]	1.6742	2.10819e-08
NM_119743	A_84_P22400	18916	FALSE	AT3G45590	ref|NM_119743|ref|NM_001085028|ref|NM_001085027|ta|TA29644_3702	Arabidopsis thaliana SEN1 (DARK INDUCIBLE 1) (SEN1) mRNA, complete cds [NM_119743]	1.67298	2.21883e-08
NM_129014	A_84_P610481	20344	FALSE	AT2G34600	ref|NM_129014|ta|TA47304_3702|tc|TC330704	Arabidopsis thaliana JAZ7/TIFY5B (JASMONATE-ZIM-DOMAIN PROTEIN 7) (JAZ7/TIFY5B) mRNA, complete cds [NM_129014]	1.67053	2.45972e-08
NM_113121	A_84_P586578	15499	FALSE	AT3G22231	ref|NM_113121|gb|BX825487|ta|TA29874_3702|ta|TA29877_3702	Arabidopsis thaliana PCC1 (PATHOGEN AND CIRCADIAN CONTROLLED 1) (PCC1) mRNA, complete cds [NM_113121]	1.66891	2.64068e-08
NM_118590	A_84_P18566	2883	FALSE	AT4G24570	ref|NM_118590|ta|TA31788_3702|ta|TA31789_3702|tc|NP167281	Arabidopsis thaliana mitochondrial substrate carrier family protein (AT4G24570) mRNA, complete cds [NM_118590]	1.66813	2.72089e-08
NM_125374	A_84_P16923	4408	FALSE	AT5G59820	ref|NM_125374|gb|AY050915|ta|TA32049_3702|ta|DR751614	Arabidopsis thaliana RHL41 (RESPONSIVE TO HIGH LIGHT 41); nucleic acid binding / transcription factor/ zinc ion binding (RHL41) mRNA, complete cds [NM_125374]	1.66648	2.87931e-08
NM_128266	A_84_P102986	21248	FALSE	AT2G27080	ref|NM_128266|ref|NM_201811|tc|NP10421952|tc|NP392100	Arabidopsis thaliana harpin-induced protein-related / HIN1-related / harpin-responsive protein-related (AT2G27080) mRNA, complete cds [NM_128266]	1.66145	3.6509e-08
NM_115450	A_84_P22244	21432	FALSE	AT3G55920	ref|NM_115450|gb|AK176511|ta|TA47171_3702|ta|TA47172_3702	Arabidopsis thaliana peptidyl-prolyl cis-trans isomerase, putative / cyclophilin, putative / rotamase, putative (AT3G55920) mRNA, complete cds [NM_115450]	1.66078	3.71316e-08
NM_123583	A_84_P15912	20409	FALSE	AT5G42180	ref|NM_123583|gb|X99096|ta|TA33632_3702|ta|AW004386	Arabidopsis thaliana peroxidase 64 (PER64) (P64) (PRXR4) (AT5G42180) mRNA, complete cds [NM_123583]	1.65765	4.29032e-08
NM_120457	A_84_P12985	1918	FALSE	AT5G03760	ref|NM_120457|ta|TA37107_3702|tc|NP206686|tc|NP231822	Arabidopsis thaliana ATCSLA09 (RESISTANT TO AGROBACTERIUM TRANSFORMATION 4); transferase, transferring glycosyl groups (ATCSLA09) mRNA, complete cds [NM_120457]	1.6573	4.3303e-08
NM_128557	A_84_P10724	12513	FALSE	AT2G30020	ref|NM_128557|ta|TA48448_3702|tc|TC330021	Arabidopsis thaliana protein phosphatase 2C, putative / PP2C, putative (AT2G30020) mRNA, complete cds [NM_128557]	1.65286	5.33318e-08
NM_001125930	A_84_P20669	11181	FALSE	AT1G58122	ref|NM_001125930|ref|NM_124322|gb|DR751533|ta|TA26275_3702	Arabidopsis thaliana CPuORF4 (Conserved peptide upstream open reading frame 4) (CPuORF4) mRNA, complete cds [NM_001125930]	1.64893	6.3565e-08
NM_115605	A_84_P54170	6046	FALSE	AT3G57450	ref|NM_115605|ta|TA33440_3702|ta|DR374208|tc|TC334438	Arabidopsis thaliana unknown protein (AT3G57450) mRNA, complete cds [NM_115605]	1.6486	6.41059e-08
NM_125827	A_84_P14106	8700	FALSE	AT1G68725	ref|NM_125827|ta|TA27766_3702|ta|AI996816|ta|CD533263	Arabidopsis thaliana AGP1 (ARABINOGALACTAN-PROTEIN 1) (AGP1) mRNA, complete cds [NM_125827]	1.64638	7.02943e-08
NM_114710	A_84_P10863	3185	FALSE	AT3G48520	ref|NM_114710|ta|TA40773_3702|ta|TA40774_3702|tc|TC337042	Arabidopsis thaliana CYP94B3 (cytochrome P450, family 94, subfamily B, polypeptide 3); oxygen binding (CYP94B3) mRNA, complete cds [NM_114710]	1.64443	7.668e-08
NM_122030	A_84_P12241	7236	FALSE	AT5G20230	ref|NM_122030|gb|BX830782|ta|TA31208_3702|ta|CNS09ZIY	Arabidopsis thaliana ATBCB (ARABIDOPSIS BLUE-COPPER-BINDING PROTEIN); copper ion binding (ATBCB) mRNA, complete cds [NM_122030]	1.64144	8.798e-08
NM_118944	A_84_P11019	9559	FALSE	AT4G28050	ref|NM_118944|tc|TC342553	Arabidopsis thaliana TET7 (TETRASPANIN7) (TET7) mRNA, complete cds [NM_118944]	1.63542	1.1586e-07
NM_105558	A_84_P22840	32880	FALSE	AT1G68840	ref|NM_105558|ta|TA36671_3702|ta|AV809041|ta|AI992557	Arabidopsis thaliana RAV2 (REGULATOR OF THE ATPASE OF THE VACUOLAR MEMBRANE); DNA binding / transcription factor (RAV2) mRNA, complete cds [NM_105558]	1.63309	1.28671e-07
NM_117994	A_84_P10979	41617	FALSE	AT4G18780	ref|NM_117994|ta|TA36767_3702|tc|NP032552|tc|NP189107	Arabidopsis thaliana CESA8 (CELLULOSE SYNTHASE 8); cellulose synthase/ transferase, transferring glycosyl groups (CESA8) mRNA, complete cds [NM_117994]	1.63231	1.32633e-07
NM_179789	A_84_P145939	3913	FALSE	AT2G28315	ref|NM_179789|ta|TA52219_3702|tc|NP13162938|tc|NP13348630	Arabidopsis thaliana unknown protein (AT2G28315) mRNA, complete cds [NM_179789]	1.62829	1.58547e-07
NM_121567	A_84_P12232	14539	FALSE	AT5G15630	ref|NM_121567|gb|BT014900|ta|TA48058_3702|tc|TC354088	Arabidopsis thaliana COBL4/IRX6 (COBRA-LIKE4) (COBL4/IRX6) mRNA, complete cds [NM_121567]	1.62205	2.1222e-07
NM_115264	A_84_P12779	40192	FALSE	AT3G54040	ref|NM_115264|ta|TA38483_3702|ta|CNS0A6QU|ta|BP584782	Arabidopsis thaliana photoassimilate-responsive protein-related (AT3G54040) mRNA, complete cds [NM_115264]	1.61832	2.51801e-07
NM_128016	A_84_P141359	6330	FALSE	AT2G24550	ref|NM_128016|ta|TA33140_3702|ta|CD533803|tc|TC326760	Arabidopsis thaliana unknown protein (AT2G24550) mRNA, complete cds [NM_128016]	1.61815	2.52087e-07
NM_121736	A_84_P161503	26711	FALSE	AT5G17300	ref|NM_121736|ta|TA38580_3702|tc|TC351434	Arabidopsis thaliana myb family transcription factor (AT5G17300) mRNA, complete cds [NM_121736]	1.61505	2.9008e-07
NM_103025	A_84_P140849	9054	FALSE	AT1G32920	ref|NM_103025|ta|TA32907_3702|ta|CD529804|ta|CD532367	Arabidopsis thaliana unknown protein (AT1G32920) mRNA, complete cds [NM_103025]	1.6114	3.40312e-07
NM_100934	A_84_P237173	23129	FALSE	AT1G10585	ref|NM_100934|ta|TA46142_3702|tc|TC321370	Arabidopsis thaliana transcription factor (AT1G10585) mRNA, complete cds [NM_100934]	1.59909	5.92665e-07
NM_125395	A_84_P15978	30306	FALSE	AT5G60020	ref|NM_125395|ta|TA46687_3702|ta|CNS0A80N|tc|TC354034	Arabidopsis thaliana LAC17 (laccase 17); copper ion binding / oxidoreductase (LAC17) mRNA, complete cds [NM_125395]	1.59397	7.4427e-07
NM_119918	A_84_P57010	41385	FALSE	AT4G37540	ref|NM_119918|gb|AY072144|ta|TA39470_3702|ta|BP670160	Arabidopsis thaliana LBD39 (LOB DOMAIN-CONTAINING PROTEIN 39) (LBD39) mRNA, complete cds [NM_119918]	1.58988	8.95703e-07
NM_103838	A_84_P53790	24325	FALSE	AT1G49500	ref|NM_103838|gb|AY099654|ta|TA32810_3702|tc|NP521878	Arabidopsis thaliana unknown protein (AT1G49500) mRNA, complete cds [NM_103838]	1.5853	1.0879e-06
NM_112278	A_84_P22166	21535	FALSE	AT3G14210	ref|NM_112278|ta|TA30020_3702|ta|AV786811|ta|AI099634	Arabidopsis thaliana ESM1 (EPITHIOSPECIFIER MODIFIER 1); carboxylesterase (ESM1) mRNA, complete cds [NM_112278]	1.58368	1.16634e-06
NM_112752	A_84_P285010	9471	FALSE	AT3G18660	ref|NM_112752|ref|NM_001035645|ta|TA41669_3702|ta|AV557133	Arabidopsis thaliana PGSIP1 (PLANT GLYCOGENIN-LIKE STARCH INITIATION PROTEIN 1); transferase, transferring glycosyl groups (PGSIP1) mRNA, complete cds [NM_112752]	1.58278	1.20846e-06
NM_103364	A_84_P16255	27925	FALSE	AT1G37130	ref|NM_103364|gb|AK230230|ta|TA27277_3702|ta|TA27262_3702	Arabidopsis thaliana NIA2 (NITRATE REDUCTASE 2) (NIA2) mRNA, complete cds [NM_103364]	1.58005	1.3638e-06
NM_113153	A_84_P590126	28807	FALSE	AT3G22540	ref|NM_113153|ta|TA50338_3702|tc|TC337227	Arabidopsis thaliana unknown protein (AT3G22540) mRNA, complete cds [NM_113153]	1.57782	1.50281e-06
NM_126273	A_84_P14460	3678	FALSE	AT2G02130	ref|NM_126273|gb|CF652263|ta|TA26212_3702|ta|TA26208_3702	Arabidopsis thaliana LCR68/PDF2.3 (Low-molecular-weight cysteine-rich 68); protease inhibitor (LCR68/PDF2.3) mRNA, complete cds [NM_126273]	1.57159	1.98119e-06
NM_100348	A_84_P17058	28482	FALSE	AT1G04680	ref|NM_100348|ta|TA30750_3702|ta|CB264686|tc|TC316295	Arabidopsis thaliana pectate lyase family protein (AT1G04680) mRNA, complete cds [NM_100348]	1.57011	2.10826e-06
NM_129690	A_84_P250035	43314	FALSE	AT2G41250	ref|NM_129690|gb|AY070081|ta|TA41523_3702|ta|AI999138	Arabidopsis thaliana haloacid dehalogenase-like hydrolase family protein (AT2G41250) mRNA, complete cds [NM_129690]	1.56878	2.22861e-06
NM_122965	A_84_P14945	8504	FALSE	AT5G35740	ref|NM_122965|gb|DR371858|ta|TA46146_3702|tc|TC354252	Arabidopsis thaliana glycosyl hydrolase family protein 17 (AT5G35740) mRNA, complete cds [NM_122965]	1.56577	2.54497e-06
NM_117658	A_84_P53340	27128	FALSE	AT4G15670	ref|NM_117658|gb|BT011598|ta|TA41919_3702|tc|TC346382	Arabidopsis thaliana glutaredoxin family protein (AT4G15670) mRNA, complete cds [NM_117658]	1.56381	2.75102e-06
NM_115906	A_84_P23208	27899	FALSE	AT3G60420	ref|NM_115906|ta|TA40625_3702|tc|TC333808	Arabidopsis thaliana unknown protein (AT3G60420) mRNA, complete cds [NM_115906]	1.56289	2.85379e-06
NM_111236	A_84_P78785	23339	FALSE	AT3G03650	ref|NM_111236|gb|AK228299|ta|TA42609_3702|tc|NP1653121	Arabidopsis thaliana EDA5 (embryo sac development arrest 5); catalytic (EDA5) mRNA, complete cds [NM_111236]	1.56236	2.90652e-06
NM_201858	A_84_P19161	37641	FALSE	AT2G32860	ref|NM_201858|ref|NM_128846|gb|AK226866|ta|TA46900_3702	Arabidopsis thaliana glycosyl hydrolase family 1 protein (AT2G32860) mRNA, complete cds [NM_201858]	1.56114	3.0569e-06
NM_117320	A_84_P103016	19619	FALSE	AT4G12500	ref|NM_117320|ta|TA30163_3702|tc|TC345089	Arabidopsis thaliana protease inhibitor/seed storage/lipid transfer protein (LTP) family protein (AT4G12500) mRNA, complete cds [NM_117320]	1.55878	3.34608e-06
NM_101597	A_84_P76024	15294	FALSE	AT1G17360	ref|NM_101597	Arabidopsis thaliana COP1-interacting protein-related (AT1G17360) mRNA, complete cds [NM_101597]	1.55866	3.34608e-06
NM_105523	A_84_P23779	12456	FALSE	AT1G68520	ref|NM_105523|ta|TA31965_3702|ta|DR750423|ta|BP596398	Arabidopsis thaliana zinc finger (B-box type) family protein (AT1G68520) mRNA, complete cds [NM_105523]	1.55819	3.40028e-06
NM_115586	A_84_P16574	4180	FALSE	AT3G57260	ref|NM_115586|ta|TA32510_3702|ta|TA32509_3702|ta|TA32508_3702	Arabidopsis thaliana BGL2 (PATHOGENESIS-RELATED PROTEIN 2); glucan 1,3-beta-glucosidase/ hydrolase, hydrolyzing O-glycosyl compounds (BGL2) mRNA, complete cds [NM_115586]	1.55494	3.87858e-06
NM_114882	A_84_P112782	45157	FALSE	AT3G50220	ref|NM_114882|ta|TA42723_3702|tc|TC337716	Arabidopsis thaliana unknown protein (AT3G50220) mRNA, complete cds [NM_114882]	1.55431	3.97069e-06
NM_124498	A_84_P296724	9416	FALSE	AT5G51190	ref|NM_124498|ta|TA34831_3702|tc|NP504669|ta|BP631251	Arabidopsis thaliana AP2 domain-containing transcription factor, putative (AT5G51190) mRNA, complete cds [NM_124498]	1.5528	4.23104e-06
NM_103099	A_84_P194234	103	FALSE	AT1G33800	ref|NM_103099|ta|TA39985_3702|ta|DR379759|tc|TC319716	Arabidopsis thaliana unknown protein (AT1G33800) mRNA, complete cds [NM_103099]	1.55264	4.23723e-06
NM_120140	A_84_P23359	7998	FALSE	AT4G39770	ref|NM_120140|ta|TA46943_3702|tc|NP184873|tc|NP186909	Arabidopsis thaliana trehalose-6-phosphate phosphatase, putative (AT4G39770) mRNA, complete cds [NM_120140]	1.55228	4.28434e-06
NM_119669	A_84_P524627	38815	FALSE	AT4G35030	ref|NM_119669|gb|BT002928|ta|TA48462_3702|tc|TC345992	Arabidopsis thaliana protein kinase family protein (AT4G35030) mRNA, complete cds [NM_119669]	1.54918	4.88246e-06
NM_118902	A_84_P579612	3600	FALSE	AT4G27652	ref|NM_118902|gb|CB254761|ta|TA29753_3702|ta|AI993016	Arabidopsis thaliana unknown protein (AT4G27652) mRNA, complete cds [NM_118902]	1.54787	5.15403e-06
NM_127816	A_84_P22967	17745	FALSE	AT2G22500	ref|NM_127816|gb|AK230325|ta|TA30745_3702|tc|NP339468	Arabidopsis thaliana mitochondrial substrate carrier family protein (AT2G22500) mRNA, complete cds [NM_127816]	1.54706	5.31701e-06
NM_102351	A_84_P67084	11275	FALSE	AT1G25400	ref|NM_102351|gb|AY084307|ta|TA26869_3702|ta|CD534632	Arabidopsis thaliana unknown protein (AT1G25400) mRNA, complete cds [NM_102351]	1.54627	5.48313e-06
NM_127123	A_84_P11566	8996	FALSE	AT2G15620	ref|NM_127123|ta|TA30781_3702|ta|BP568047|ta|BP645202	Arabidopsis thaliana NIR1 (NITRITE REDUCTASE); ferredoxin-nitrate reductase (NIR1) mRNA, complete cds [NM_127123]	1.54544	5.66327e-06
AF361584	A_84_P574794	13011	FALSE	AT2G20142	gb|AF361584|ta|TA47291_3702|tc|NP454779|tc|TC330906	Arabidopsis thaliana At2g20141 mRNA, complete cds [AF361584]	1.54465	5.80968e-06
NM_123758	A_84_P565517	6870	FALSE	AT5G43910	ref|NM_123758|ref|NM_203148|ref|NM_203149|ta|TA43620_3702	Arabidopsis thaliana pfkB-type carbohydrate kinase family protein (AT5G43910) mRNA, complete cds [NM_123758]	1.54337	1.0956e-05
NM_103029	A_84_P19013	41834	FALSE	AT1G32960	ref|NM_103029|gb|AY099740|tc|NP174594|tc|NP840607	Arabidopsis thaliana ATSBT3.3; subtilase (ATSBT3.3) mRNA, complete cds [NM_103029]	1.54069	6.84329e-06
NM_121335	A_84_P13961	14184	FALSE	AT5G13320	ref|NM_121335|ta|TA49379_3702|tc|NP12631391|tc|NP208415	Arabidopsis thaliana PBS3 (AVRPPHB SUSCEPTIBLE 3) (PBS3) mRNA, complete cds [NM_121335]	1.54052	6.86005e-06
NM_102367	A_84_P17189	17450	FALSE	AT1G25560	ref|NM_102367|gb|AY091069|ta|TA27283_3702|ta|TA27285_3702	Arabidopsis thaliana AP2 domain-containing transcription factor, putative (AT1G25560) mRNA, complete cds [NM_102367]	1.53794	7.62837e-06
NM_118903	A_84_P573393	6068	FALSE	AT4G27654	ref|NM_118903|ta|TA41709_3702|ta|TA41710_3702|tc|TC344851	Arabidopsis thaliana unknown protein (AT4G27654) mRNA, complete cds [NM_118903]	1.53233	9.67028e-06
NM_121145	A_84_P311633	28953	FALSE	AT5G11070	ref|NM_121145|gb|AK226291|ta|TA34345_3702|ta|BP614270	Arabidopsis thaliana unknown protein (AT5G11070) mRNA, complete cds [NM_121145]	1.53152	9.98017e-06
NM_101197	A_84_P13235	35811	FALSE	AT1G13260	ref|NM_101197|ta|TA33631_3702|ta|TA33630_3702|ta|DR750702	Arabidopsis thaliana RAV1 (Related to ABI3/VP1 1); DNA binding / transcription factor (RAV1) mRNA, complete cds [NM_101197]	1.5289	1.11689e-05
A_84_P702008	A_84_P702008	10685	FALSE	AT1G69260			1.5232	0.000125574
NM_113628	A_84_P148708	19408	FALSE	AT3G27140	ref|NM_113628|tc|NP2703765	Arabidopsis thaliana protein phosphatase 2C, putative / PP2C, putative (AT3G27140) mRNA, complete cds [NM_113628]	1.52225	1.47412e-05
NM_111049	A_84_P11694	1427	FALSE	AT3G01830	ref|NM_111049|ta|TA40245_3702|tc|NP332365|tc|NP506721	Arabidopsis thaliana calmodulin-related protein, putative (AT3G01830) mRNA, complete cds [NM_111049]	1.52135	1.52653e-05
NM_118499	A_84_P19508	15191	FALSE	AT4G23680	ref|NM_118499|ta|TA27310_3702|ta|TA26097_3702|ta|TA26096_3702	Arabidopsis thaliana major latex protein-related / MLP-related (AT4G23680) mRNA, complete cds [NM_118499]	1.52108	1.53804e-05
NM_119174	A_84_P212828	42118	FALSE	AT4G30280	ref|NM_119174|gb|BX827678|ta|TA31091_3702|ta|AA042221	Arabidopsis thaliana ATXTH18/XTH18 (XYLOGLUCAN ENDOTRANSGLUCOSYLASE/HYDROLASE 18); hydrolase, acting on glycosyl bonds (ATXTH18/XTH18) mRNA, complete cds [NM_119174]	1.52026	1.58022e-05
NM_105864	A_84_P51580	4625	FALSE	AT1G72060	ref|NM_105864|ta|TA47034_3702|ta|AK175445|ta|AI100407	Arabidopsis thaliana serine-type endopeptidase inhibitor (AT1G72060) mRNA, complete cds [NM_105864]	1.52	1.59103e-05
NM_112119	A_84_P21202	4970	FALSE	AT3G12830	ref|NM_112119|ta|TA44229_3702|tc|NP301696|tc|NP954154	Arabidopsis thaliana auxin-responsive family protein (AT3G12830) mRNA, complete cds [NM_112119]	1.51942	1.62399e-05
NM_100587	A_84_P598642	23031	FALSE	AT1G07135	ref|NM_100587|gb|AK176832|ta|TA33922_3702|ta|DR370794	Arabidopsis thaliana glycine-rich protein (AT1G07135) mRNA, complete cds [NM_100587]	1.5164	1.82377e-05
NM_117519	A_84_P216038	44810	FALSE	AT4G14400	ref|NM_117519|ref|NM_179051|ref|NM_179050|ta|TA33081_3702	Arabidopsis thaliana ACD6 (ACCELERATED CELL DEATH 6); protein binding (ACD6) mRNA, complete cds [NM_117519]	1.51518	1.91592e-05
NM_105539	A_84_P22476	21873	FALSE	AT1G68670	ref|NM_105539|ta|TA28096_3702|ta|TA28106_3702|tc|TC316562	Arabidopsis thaliana myb family transcription factor (AT1G68670) mRNA, complete cds [NM_105539]	1.51278	2.10151e-05
A_84_P705963	A_84_P705963	28170	FALSE	AT5G64860		DPE1 (DISPROPORTIONATING ENZYME1); 4-α-glucanotransferase activity	1.50851	0.000196934
NM_103810	A_84_P14367	36728	FALSE	AT1G49200	ref|NM_103810|ta|TA43770_3702|tc|NP251553|tc|TC321568	Arabidopsis thaliana zinc finger (C3HC4-type RING finger) family protein (AT1G49200) mRNA, complete cds [NM_103810]	1.50472	2.93087e-05
NM_126131	A_84_P14118	2547	FALSE	AT5G67310	ref|NM_126131|ta|TA26833_3702	Arabidopsis thaliana CYP81G1 (cytochrome P450, family 81, subfamily G, polypeptide 1); oxygen binding (CYP81G1) mRNA, complete cds [NM_126131]	-1.50613	2.7663e-05
NM_116671	A_84_P188764	3880	FALSE	AT4G04330	ref|NM_116671|gb|AY045782|ta|T75927|tc|TC344411	Arabidopsis thaliana unknown protein (AT4G04330) mRNA, complete cds [NM_116671]	-1.50811	2.54697e-05
NM_101839	A_84_P10570	3077	FALSE	AT1G19840	ref|NM_101839|tc|TC323972	Arabidopsis thaliana auxin-responsive family protein (AT1G19840) mRNA, complete cds [NM_101839]	-1.50857	2.50757e-05
NM_102767	A_84_P19108	45154	FALSE	AT1G30280	ref|NM_102767|gb|AY070092|ta|TA49208_3702	Arabidopsis thaliana heat shock protein binding (AT1G30280) mRNA, complete cds [NM_102767]	-1.5086	2.50757e-05
NM_203234	A_84_P586971	15622	FALSE	AT5G59050	ref|NM_203234|ref|NM_125295|gb|AY062749|ta|TA45351_3702	Arabidopsis thaliana unknown protein (AT5G59050) mRNA, complete cds [NM_203234]	-1.51424	1.9883e-05
NM_179304	A_84_P291354	31342	FALSE	AT1G10990	ref|NM_179304|ref|NM_100974|ta|TA48905_3702|ta|AV818561	Arabidopsis thaliana unknown protein (AT1G10990) mRNA, complete cds [NM_179304]	-1.51823	1.68891e-05
NM_113554	A_84_P247395	36290	FALSE	AT3G26470	ref|NM_113554|ta|TA40429_3702|ta|TA40428_3702|ta|AA395324	Arabidopsis thaliana unknown protein (AT3G26470) mRNA, complete cds [NM_113554]	-1.51849	1.67778e-05
NM_101217	A_84_P562126	44154	FALSE	AT1G13470	ref|NM_101217|gb|AK221582|ta|TA45669_3702	Arabidopsis thaliana unknown protein (AT1G13470) mRNA, complete cds [NM_101217]	-1.51932	1.62399e-05
NM_102710	A_84_P182224	40722	FALSE	AT1G29700	ref|NM_102710|ta|TA37605_3702|ta|BP645804|tc|TC318374	Arabidopsis thaliana unknown protein (AT1G29700) mRNA, complete cds [NM_102710]	-1.52066	1.5592e-05
NM_123314	A_84_P241225	40925	FALSE	AT5G39520	ref|NM_123314|ta|TA31386_3702|ta|TA31389_3702|ta|CD534779	Arabidopsis thaliana unknown protein (AT5G39520) mRNA, complete cds [NM_123314]	-1.52237	1.47309e-05
NM_123232	A_84_P18737	24237	FALSE	AT5G38710	ref|NM_123232|gb|AK221601|ta|TA48050_3702|tc|TC354344	Arabidopsis thaliana proline oxidase, putative / osmotic stress-responsive proline dehydrogenase, putative (AT5G38710) mRNA, complete cds [NM_123232]	-1.52247	1.47309e-05
NM_103987	A_84_P21002	38797	FALSE	AT1G51090	ref|NM_103987|gb|AY035097|ta|TA44561_3702|ta|DR348693	Arabidopsis thaliana heavy-metal-associated domain-containing protein (AT1G51090) mRNA, complete cds [NM_103987]	-1.52829	1.14228e-05
NM_113620	A_84_P22144	5815	FALSE	AT3G27060	ref|NM_113620|gb|BX822674|ta|TA31423_3702|ta|BP649599	Arabidopsis thaliana TSO2 (TSO MEANING 'UGLY' IN CHINESE); ribonucleoside-diphosphate reductase (TSO2) mRNA, complete cds [NM_113620]	-1.53379	9.104e-06
NM_113880	A_84_P13657	24646	FALSE	AT3G29590	ref|NM_113880|ta|BT011799|tc|TC340234	Arabidopsis thaliana AT5MAT; O-malonyltransferase/ transferase (AT5MAT) mRNA, complete cds [NM_113880]	-1.53968	7.08811e-06
NM_113216	A_84_P10793	38954	FALSE	AT3G23150	ref|NM_113216|ta|TA49194_3702|ta|AA586263	Arabidopsis thaliana ETR2 (ETHYLENE RESPONSE 2); receptor (ETR2) mRNA, complete cds [NM_113216]	-1.54119	6.72407e-06
NM_180915	A_84_P107162	27838	FALSE	AT5G62100	ref|NM_180915|ref|NM_125603|ref|NM_001126005|ta|TA48435_3702	Arabidopsis thaliana ATBAG2 (ARABIDOPSIS THALIANA BCL-2-ASSOCIATED ATHANOGENE 2) (ATBAG2) mRNA, complete cds [NM_180915]	-1.54164	6.62131e-06
NR_022188	A_84_P739555	10485	FALSE	AT1G31173	ref|NR_022188|gb|AK119038|ta|TA51623_3702|tc|TC323714	Arabidopsis thaliana (MIR167D) otherRNA [NR_022188]	-1.54527	5.67623e-06
NM_126451	A_84_P104386	39630	FALSE	AT2G04100	ref|NM_126451|ta|TA47286_3702|tc|NP797957|tc|NP457556	Arabidopsis thaliana MATE efflux family protein (AT2G04100) mRNA, complete cds [NM_126451]	-1.55202	4.31303e-06
NM_105247	A_84_P11417	44067	FALSE	AT1G65730	ref|NM_105247|ta|TA42871_3702|tc|TC320177	Arabidopsis thaliana YSL7 (YELLOW STRIPE LIKE 7); oligopeptide transporter (YSL7) mRNA, complete cds [NM_105247]	-1.5567	3.59967e-06
NM_106452	A_84_P216568	2413	FALSE	AT1G78030	ref|NM_106452|ta|F19891|tc|TC324436	Arabidopsis thaliana unknown protein (AT1G78030) mRNA, complete cds [NM_106452]	-1.55693	3.58136e-06
NM_179831	A_84_P10665	37678	FALSE	AT2G31230	ref|NM_179831|gb|DR751073|ta|TA45056_3702	Arabidopsis thaliana ATERF15 (ETHYLENE-RESPONSIVE ELEMENT BINDING FACTOR 15); DNA binding / transcription activator/ transcription factor (ATERF15) mRNA, complete cds [NM_179831]	-1.56078	3.07214e-06
NM_123185	A_84_P15898	39172	FALSE	AT5G38240	ref|NM_123185|tc|NP236485|tc|NP2705325	Arabidopsis thaliana serine/threonine protein kinase, putative (AT5G38240) mRNA, complete cds [NM_123185]	-1.56085	3.07214e-06
NM_101204	A_84_P20801	40938	FALSE	AT1G13330	ref|NM_101204|gb|AK176610|ta|TA47499_3702|tc|TC317695	Arabidopsis thaliana unknown protein (AT1G13330) mRNA, complete cds [NM_101204]	-1.56517	2.59967e-06
NM_123822	A_84_P273170	21759	FALSE	AT5G44550	ref|NM_123822|ta|TA38189_3702|ta|TA38190_3702|ta|R65308	Arabidopsis thaliana integral membrane family protein (AT5G44550) mRNA, complete cds [NM_123822]	-1.58881	9.2968e-07
NM_115628	A_84_P19414	25151	FALSE	AT3G57680	ref|NM_115628|ta|TA53374_3702|tc|NP034823|tc|NP1661850	Arabidopsis thaliana peptidase S41 family protein (AT3G57680) mRNA, complete cds [NM_115628]	-1.5891	9.22939e-07
EG478709	A_84_P720818	37907	FALSE	AT2G14878	gb|EG478709|ta|T45849|ta|BP851867|ta|BP806057	AYBGN68TR pooled cDNA populations Arabidopsis thaliana cDNA, mRNA sequence [EG478709]	-1.59875	5.98481e-07
NM_106303	A_84_P539272	43494	FALSE	AT1G76530	ref|NM_106303	Arabidopsis thaliana auxin efflux carrier family protein (AT1G76530) mRNA, complete cds [NM_106303]	-1.5992	8.62453e-06
NM_113741	A_84_P100746	40739	FALSE	AT3G28220	ref|NM_113741|ta|CNS0A5V3|tc|TC335018	Arabidopsis thaliana meprin and TRAF homology domain-containing protein / MATH domain-containing protein (AT3G28220) mRNA, complete cds [NM_113741]	-1.59961	5.82187e-07
NM_101319	A_84_P599554	11722	FALSE	AT1G14520	ref|NM_101319|ta|TA36743_3702|tc|NP1655070|ta|BP660549	Arabidopsis thaliana MIOX1 (MYO-INISITOL OXYGENASE); oxidoreductase (MIOX1) mRNA, complete cds [NM_101319]	-1.60481	4.58635e-07
NM_103224	A_84_P14339	43082	FALSE	AT1G35260	ref|NM_103224|ta|TA46155_3702|ta|AU229822|tc|TC321989	Arabidopsis thaliana MLP165 (MLP-LIKE PROTEIN 165) (MLP165) mRNA, complete cds [NM_103224]	-1.60881	3.82185e-07
NM_129604	A_84_P22673	40658	FALSE	AT2G40435	ref|NM_129604|gb|AY227635|ta|TA50146_3702|tc|TC327759	Arabidopsis thaliana transcription regulator (AT2G40435) mRNA, complete cds [NM_129604]	-1.61262	3.23376e-07
NM_102512	A_84_P20849	19528	FALSE	AT1G27480	ref|NM_102512|ta|TA40430_3702|tc|TC317976	Arabidopsis thaliana lecithin:cholesterol acyltransferase family protein / LACT family protein (AT1G27480) mRNA, complete cds [NM_102512]	-1.62962	1.49819e-07
NM_118633	A_84_P17622	33323	FALSE	AT4G25010	ref|NM_118633|ta|DR375050	Arabidopsis thaliana nodulin MtN3 family protein (AT4G25010) mRNA, complete cds [NM_118633]	-1.63855	1.00371e-07
NM_115034	A_84_P285270	31004	FALSE	AT3G51750	ref|NM_115034|ref|NM_202683|gb|AY065379|ta|TA48566_3702	Arabidopsis thaliana unknown protein (AT3G51750) mRNA, complete cds [NM_115034]	-1.64757	6.68554e-08
NM_125751	A_84_P19777	7612	FALSE	AT5G63560	ref|NM_125751|gb|BX831663|ta|TA35948_3702|ta|CNS0A1X8	Arabidopsis thaliana transferase family protein (AT5G63560) mRNA, complete cds [NM_125751]	-1.6526	5.36039e-08
NM_111300	A_84_P11715	7370	FALSE	AT3G04290	ref|NM_111300|ta|TA32002_3702|ta|DR370172|tc|TC334717	Arabidopsis thaliana ATLTL1/LTL1 (LI-TOLERANT LIPASE 1); carboxylesterase (ATLTL1/LTL1) mRNA, complete cds [NM_111300]	-1.66086	3.71316e-08
NM_129568	A_84_P20179	17205	FALSE	AT2G40100	ref|NM_129568|ta|TA33144_3702|tc|TC326805	Arabidopsis thaliana LHCB4.3 (LIGHT HARVESTING COMPLEX PSII); chlorophyll binding (LHCB4.3) mRNA, complete cds [NM_129568]	-1.66766	2.7392e-08
NM_180265	A_84_P188644	6855	FALSE	AT3G16450	ref|NM_180265|ref|NM_112516|ref|NM_001035634|gb|BP803406	Arabidopsis thaliana jacalin lectin family protein (AT3G16450) mRNA, complete cds [NM_180265]	-1.66783	2.7392e-08
NM_101748	A_84_P22858	21715	FALSE	AT1G18910	ref|NM_101748|tc|NP221479|tc|NP13350927|tc|TC323053	Arabidopsis thaliana protein binding / zinc ion binding (AT1G18910) mRNA, complete cds [NM_101748]	-1.67243	2.25998e-08
NM_128485	A_84_P14443	8133	FALSE	AT2G29310	ref|NM_128485|gb|AK175221|ta|TA44352_3702	Arabidopsis thaliana tropinone reductase, putative / tropine dehydrogenase, putative (AT2G29310) mRNA, complete cds [NM_128485]	-1.68298	1.39262e-08
NM_117234	A_84_P13801	28463	FALSE	AT4G11650	ref|NM_117234|ta|TA29621_3702|ta|BP628822|ta|BP567141	Arabidopsis thaliana ATOSM34 (OSMOTIN 34) (ATOSM34) mRNA, complete cds [NM_117234]	-1.69223	8.88876e-09
NM_202127	A_84_P555946	8295	FALSE	AT1G18265	ref|NM_202127|tc|NP281429|tc|NP1645768|tc|NP184590	Arabidopsis thaliana unknown protein (AT1G18265) mRNA, complete cds [NM_202127]	-1.71266	3.48086e-09
NM_111181	A_84_P98966	26425	FALSE	AT3G03110	ref|NM_111181|ta|TA46963_3702|tc|NP2703399|ta|AV797823	Arabidopsis thaliana XPO1B (exportin 1B); protein transporter (XPO1B) mRNA, complete cds [NM_111181]	-1.7368	1.11169e-09
NM_106425	A_84_P15248	5871	FALSE	AT1G77760	ref|NM_106425|ta|TA31650_3702|ta|TA31651_3702|tc|NP031615	Arabidopsis thaliana NIA1 (NITRATE REDUCTASE 1) (NIA1) mRNA, complete cds [NM_106425]	-1.74598	7.36233e-10
TA53275_3702	A_84_P237343	26009	FALSE	AT3G24255	ta|TA53275_3702		-1.74764	6.84059e-10
NM_105736	A_84_P14323	10742	FALSE	AT1G70680	ref|NM_105736|ta|TA42526_3702|tc|NP305062|ta|AA712318	Arabidopsis thaliana caleosin-related family protein (AT1G70680) mRNA, complete cds [NM_105736]	-1.77323	2.00676e-10
NM_129410	A_84_P21047	33530	FALSE	AT1G21360	ref|NM_129410|gb|EG434398|ta|TA27852_3702|ta|TA27858_3702	Arabidopsis thaliana LTP2 (LIPID TRANSFER PROTEIN 2); lipid binding (LTP2) mRNA, complete cds [NM_129410]	-1.77362	1.99021e-10
NM_001036007	A_84_P21755	28718	FALSE	AT1G23480	ref|NM_001036007|ref|NM_102197|ref|NM_180621|ta|TA40587_3702	Arabidopsis thaliana ATCSLA03 (Cellulose synthase-like A3); transferase, transferring glycosyl groups (ATCSLA03) mRNA, complete cds [NM_001036007]	-1.77698	1.69485e-10
NM_129460	A_84_P91639	42218	FALSE	AT2G39030	ref|NM_129460|ta|TA44562_3702|tc|TC328131	Arabidopsis thaliana GCN5-related N-acetyltransferase (GNAT) family protein (AT2G39030) mRNA, complete cds [NM_129460]	-1.80187	4.89514e-11
NM_101983	A_84_P127531	35788	FALSE	AT1G21310	ref|NM_101983|ta|TA26278_3702|tc|NP304863|ta|N65860	Arabidopsis thaliana ATEXT3 (EXTENSIN 3); structural constituent of cell wall (ATEXT3) mRNA, complete cds [NM_101983]	-1.8162	2.53408e-11
NM_001036644	A_84_P230529	22525	FALSE	AT4G26530	ref|NM_001036644|ref|NM_118786|ta|TA31489_3702|ta|BP636105	Arabidopsis thaliana fructose-bisphosphate aldolase, putative (AT4G26530) mRNA, complete cds [NM_001036644]	-1.85512	3.64396e-12
NM_120387	A_84_P545044	20834	FALSE	AT5G03090	ref|NM_120387|tc|TC357656	Arabidopsis thaliana unknown protein (AT5G03090) mRNA, complete cds [NM_120387]	-1.89613	7.39022e-11
NM_126340	A_84_P88649	7981	FALSE	AT2G02850	ref|NM_126340|ta|TA33129_3702|tc|TC326451	Arabidopsis thaliana ARPN (PLANTACYANIN); copper ion binding (ARPN) mRNA, complete cds [NM_126340]	-1.9182	1.41762e-13
NM_001123812	A_84_P12373	482	FALSE	AT1G14240	ref|NM_001123812|ref|NM_001035968|ref|NM_202093|ref|NM_101290	Arabidopsis thaliana nucleoside phosphatase family protein / GDA1/CD39 family protein (AT1G14240) mRNA, complete cds [NM_001123812]	-1.9482	2.9633e-14
NM_113975	A_84_P550153	5202	FALSE	AT3G30720	ref|NM_113975|ta|T13621	QQS (QUA-QUINE STARCH); starch biosynthetic process	-1.95188	2.47297e-14
NM_113496	A_84_P11734	9225	FALSE	AT3G25920	ref|NM_113496|ta|TA29530_3702|ta|CNS0A6G7|ta|AV794423	Arabidopsis thaliana RPL15 (ribosomal protein L15) (RPL15) mRNA, complete cds [NM_113496]	-2.00706	1.4656e-15
NM_001036274	A_84_P22944	31483	FALSE	AT2G12480	ref|NM_001036274|ref|NM_126893|ta|TA47010_3702|tc|NP452937	Arabidopsis thaliana SCPL43; serine carboxypeptidase (SCPL43) mRNA, complete cds [NM_001036274]	-2.01039	1.24874e-15
NM_123469	A_84_P23476	28260	FALSE	AT5G41040	ref|NM_123469|ref|NM_180780|gb|AY034954|ta|TA32355_3702	Arabidopsis thaliana transferase family protein (AT5G41040) mRNA, complete cds [NM_123469]	-2.06667	6.66414e-17
NM_104227	A_84_P725341	44431	FALSE	AT1G53490	ref|NM_104227|gb|EG421414|tc|NP1654140|tc|TC318034	Arabidopsis thaliana DNA binding (AT1G53490) mRNA, complete cds [NM_104227]	-2.15796	3.47858e-13
NM_123957	A_84_P22547	21968	FALSE	AT5G45890	ref|NM_123957|gb|AF370131|ta|TA29852_3702|ta|CD532560	Arabidopsis thaliana SAG12 (SENESCENCE-ASSOCIATED GENE 12); cysteine-type peptidase (SAG12) mRNA, complete cds [NM_123957]	-2.17358	2.16335e-19
NM_101291	A_84_P564785	15864	FALSE	AT1G14250	ref|NM_101291|gb|AK175519|ta|TA47704_3702|tc|TC317680	Arabidopsis thaliana nucleoside phosphatase family protein / GDA1/CD39 family protein (AT1G14250) mRNA, complete cds [NM_101291]	-2.37073	4.27275e-24
NM_122387	A_84_P97476	8003	FALSE	AT5G24780	ref|NM_122387|ta|TA26040_3702|ta|TA26124_3702|ta|AA712739	Arabidopsis thaliana VSP1 (VEGETATIVE STORAGE PROTEIN 1); acid phosphatase (VSP1) mRNA, complete cds [NM_122387]	-2.37736	3.07673e-24
NM_105751	A_84_P291094	29891	FALSE	AT1G70830	ref|NM_105751|ref|NM_001084338|ref|NM_179544|ta|TA27412_3702	Arabidopsis thaliana MLP28 (MLP-LIKE PROTEIN 28) (MLP28) mRNA, complete cds [NM_105751]	-2.40615	6.2357e-25
A_84_P740339	A_84_P740339	5537	FALSE	AT2G44840		Arabidopsis thaliana ERF13 (ETHYLENE-RESPONSIVE ELEMENT BINDING FACTOR 13)	-2.56728	8.10809e-29
NM_120990	A_84_P14893	23213	FALSE	AT5G09530	ref|NM_120990|ta|TA32552_3702|tc|NP211102|tc|TC351819	Arabidopsis thaliana hydroxyproline-rich glycoprotein family protein (AT5G09530) mRNA, complete cds [NM_120990]	-3.08949	1.30763e-41
NM_114898	A_84_P18435	32474	FALSE	AT3G50380	ref|NM_114898|ta|TA50218_3702|tc|NP209160|tc|NP1661934	Arabidopsis thaliana unknown protein (AT3G50380) mRNA, complete cds [NM_114898]	-4.65246	1.50647e-78
NM_104226	A_84_P11480	15272	FALSE	AT1G53480	ref|NM_104226|gb|AF483188|ta|TA38880_3702|tc|NP281219	Arabidopsis thaliana unknown protein (AT1G53480) mRNA, complete cds [NM_104226]	-5.17776	6.99239e-90
NM_202475	A_84_P551808	44572	FALSE	AT3G01345	ref|NM_202475|gb|AK226905|ta|TA46574_3702|tc|NP10422755	Arabidopsis thaliana Expressed protein (AT3G01345) mRNA, complete cds [NM_202475]	-7.33384	1.15846e-132
