# Supplementary material for: SND2, a NAC transcription factor gene, regulates genes involved in secondary cell wall development in Arabidopsis fibres and increases fibre cell area in Eucalyptus
Source: BMC Plant Biol. 2011 Dec 1;11:173. doi: 10.1186/1471-2229-11-173 (PMC3289092; doi:10.1186/1471-2229-11-173)
Supplement: Additional file 4 — Microarray data SND2-OV(A) vs. wild type (4 weeks). List of significantly differentially expressed genes of SND2-OV line A stems at 4 weeks, compared to the wild type. [file 1471-2229-11-173-S4.XLS]

## Sheet: Sheet1
Additional file 4: Microarray data of SND2-OV(A) vs. WT (4 weeks). Genes indicated in bold are also differentially expressed (fold change > 1.5) at 8 weeks
Name	ID	RefNumber	ControlType	GeneName	TopHit	Description	Fold change	p-val
NM_118992	A_84_P10075	33122	FALSE	AT4G28500	ref|NM_118992|ta|TA51776_3702|tc|TC346456	Arabidopsis thaliana ANAC073 (Arabidopsis NAC domain containing protein 73); transcription factor (ANAC073) mRNA, complete cds [NM_118992]	8.1764	3.66552e-08
NM_101866	A_84_P15258	17550	FALSE	AT1G20120	ref|NM_101866|ta|TA36159_3702|tc|NP221795|ta|CNS0ABI1	Arabidopsis thaliana family II extracellular lipase, putative (AT1G20120) mRNA, complete cds [NM_101866]	6.47682	7.36756e-07
NM_121179	A_84_P12066	7215	FALSE	AT5G11410	ref|NM_121179|tc|NP223940|tc|NP2706126	Arabidopsis thaliana protein kinase family protein (AT5G11410) mRNA, complete cds [NM_121179]	2.49682	0.000311995
NM_001085330	A_84_P11274	17271	FALSE	AT5G65080	ref|NM_001085330|ref|NM_125907|ta|TA40941_3702|ta|TA40940_3702	Arabidopsis thaliana AGL68/MAF5 (MADS AFFECTING FLOWERING 5) (AGL68/MAF5) mRNA, complete cds [NM_001085330]	2.32847	0.000311995
NM_115450	A_84_P22244	21432	FALSE	AT3G55920	ref|NM_115450|gb|AK176511|ta|TA47171_3702|ta|TA47172_3702	Arabidopsis thaliana peptidyl-prolyl cis-trans isomerase, putative / cyclophilin, putative / rotamase, putative (AT3G55920) mRNA, complete cds [NM_115450]	1.94117	0.00275514
NM_115529	A_84_P13765	35462	FALSE	AT3G56700	ref|NM_115529|ta|DQ056628|tc|TC339624	Arabidopsis thaliana male sterility protein, putative (AT3G56700) mRNA, complete cds [NM_115529]	1.93959	0.00275514
NM_122334	A_84_P592228	33619	FALSE	AT5G24280	ref|NM_122334|tc|NP237833|tc|NP1649309	Arabidopsis thaliana ATP binding (AT5G24280) mRNA, complete cds [NM_122334]	1.90896	0.00275514
NM_122154	A_84_P580606	24151	FALSE	AT5G22490	ref|NM_122154|tc|TC357462	Arabidopsis thaliana condensation domain-containing protein (AT5G22490) mRNA, complete cds [NM_122154]	1.84298	0.0110261
NM_001035691	A_84_P702276	35445	FALSE	AT3G25597	ref|NM_001035691|gb|EF182995|ta|TA45926_3702|tc|NP13349659	Arabidopsis thaliana unknown protein (AT3G25597) mRNA, complete cds [NM_001035691]	1.82022	0.00510269
A_84_P703485	A_84_P703485	35622	FALSE			Intergenic region	1.80536	0.00543098
NM_130273	A_84_P13566	10512	FALSE	AT2G47050	ref|NM_130273|ta|TA41581_3702|tc|TC329684	Arabidopsis thaliana invertase/pectin methylesterase inhibitor family protein (AT2G47050) mRNA, complete cds [NM_130273]	1.75194	0.025381
NM_125890	A_84_P528380	13301	FALSE	AT5G64910	ref|NM_125890|tc|NP1648116|tc|NP225875	Arabidopsis thaliana unknown protein (AT5G64910) mRNA, complete cds [NM_125890]	1.70807	0.0236307
NM_125802	A_84_P13160	1806	FALSE	AT5G64060	ref|NM_125802|gb|BX830168|ta|TA47330_3702|tc|NP1648150	Arabidopsis thaliana ANAC103 (Arabidopsis NAC domain containing protein 103); transcription factor (ANAC103) mRNA, complete cds [NM_125802]	1.70085	0.0117731
NM_001124102	A_84_P10510	39067	FALSE	AT1G69720	ref|NM_001124102|ref|NM_105640|ta|TA47599_3702	Arabidopsis thaliana HO3 (HEME OXYGENASE 3) (HO3) mRNA, complete cds [NM_001124102]	1.68679	0.0142476
NM_001084161	A_84_P509887	26701	FALSE	AT1G30475	ref|NM_001084161|ref|NM_001123918|ref|NM_001084162|ref|NM_202212	Arabidopsis thaliana unknown protein (AT1G30475) mRNA, complete cds [NM_001084161]	1.6867	0.0296173
NM_122371	A_84_P560168	32543	FALSE	AT5G24630	ref|NM_122371|tc|TC356154	Arabidopsis thaliana BIN4 (BRASSINOSTEROID-INSENSITIVE4) (BIN4) mRNA, complete cds [NM_122371]	1.59114	0.0260323
NM_001085340	A_84_P17898	7109	FALSE	AT5G66670	ref|NM_001085340|ref|NM_126065|gb|DQ132764|ta|DQ132763	Arabidopsis thaliana unknown protein (AT5G66670) mRNA, complete cds [NM_001085340]	1.59091	0.0260323
NM_001126027	A_84_P10328	863	FALSE	AT5G65070	ref|NM_001126027|ref|NM_125906|ta|TA52770_3702|tc|NP225278	Arabidopsis thaliana MAF4 (MADS AFFECTING FLOWERING 4) (MAF4) mRNA, complete cds [NM_001126027]	1.56691	0.0290743
A_84_P60810	A_84_P60810	20204	FALSE	AT5G43910		pfkB-type carbohydrate kinase family protein; FUNCTIONS IN: kinase activity, ribokinase activity; INVOLVED IN: D-ribose metabolic process	1.55728	0.0361586
BT000466	A_84_P16647	20715	FALSE	AT4G13900	gb|BT000466|ta|TA48206_3702|tc|NP033249|tc|NP189687	Arabidopsis thaliana putative disease resistance protein (At4g13900) mRNA, complete cds [BT000466]	1.54449	0.0334986
NM_179441	A_84_P507242	4249	FALSE	AT1G45201	ref|NM_179441|ta|TA40197_3702|tc|TC317048	Arabidopsis thaliana unknown protein (AT1G45201) mRNA, complete cds [NM_179441]	1.52334	0.04763
NM_124041	A_84_P68194	7560	FALSE	AT5G46710	ref|NM_124041|ta|TA45372_3702|tc|TC356077	Arabidopsis thaliana zinc-binding family protein (AT5G46710) mRNA, complete cds [NM_124041]	-1.51724	0.04763
NM_120387	A_84_P545044	20834	FALSE	AT5G03090	ref|NM_120387|tc|TC357656	Arabidopsis thaliana unknown protein (AT5G03090) mRNA, complete cds [NM_120387]	-1.53844	0.0340485
NM_120887	A_84_P214948	30223	FALSE	AT5G08050	ref|NM_120887|ta|TA37657_3702|ta|TA37656_3702|tc|TC349656	Arabidopsis thaliana unknown protein (AT5G08050) mRNA, complete cds [NM_120887]	-1.5598	0.042579
NM_122861	A_84_P19673	38620	FALSE	AT5G33370	ref|NM_122861|ref|NM_001085162|ta|TA28128_3702|ta|TA28124_3702	Arabidopsis thaliana GDSL-motif lipase/hydrolase family protein (AT5G33370) mRNA, complete cds [NM_122861]	-1.56659	0.028567
NM_104227	A_84_P271180	44845	FALSE	AT1G53490	ref|NM_104227|tc|NP281218|tc|NP305425|tc|NP1654140	Arabidopsis thaliana DNA binding (AT1G53490) mRNA, complete cds [NM_104227]	-1.56871	0.0275418
NM_104709	A_84_P549850	38434	FALSE	AT1G60190	ref|NM_104709|tc|NP041536|tc|NP1662562	Arabidopsis thaliana armadillo/beta-catenin repeat family protein / U-box domain-containing protein (AT1G60190) mRNA, complete cds [NM_104709]	-1.57343	0.0300269
NM_104870	A_84_P259470	3638	FALSE	AT1G61890	ref|NM_104870|gb|AY045916|ta|TA29095_3702|ta|CNS0AE1S	Arabidopsis thaliana MATE efflux family protein (AT1G61890) mRNA, complete cds [NM_104870]	-1.57739	0.0260323
NM_105911	A_84_P18072	11857	FALSE	AT1G72520	ref|NM_105911|ta|TA36713_3702|tc|TC317795	Arabidopsis thaliana lipoxygenase, putative (AT1G72520) mRNA, complete cds [NM_105911]	-1.5841	0.0305772
EG478709	A_84_P720818	37907	FALSE	AT2G14870	gb|EG478709|ta|T45849|ta|BP851867|ta|BP806057	AYBGN68TR pooled cDNA populations Arabidopsis thaliana cDNA, mRNA sequence [EG478709]	-1.58851	0.0260323
NM_106105	A_84_P301260	19355	FALSE	AT1G74450	ref|NM_106105|ta|TA43200_3702|ta|TA43199_3702|tc|TC320143	Arabidopsis thaliana unknown protein (AT1G74450) mRNA, complete cds [NM_106105]	-1.6066	0.0236307
NM_180494	A_84_P297634	12164	FALSE	AT5G15500	ref|NM_180494|ref|NM_121554|ta|TA45818_3702|tc|NP2701273	Arabidopsis thaliana ankyrin repeat family protein (AT5G15500) mRNA, complete cds [NM_180494]	-1.60798	0.0236307
NM_001124015	A_84_P558681	27291	FALSE	AT1G53903	ref|NM_001124015|ref|NM_104266|ta|TA42699_3702|ta|TA42700_3702	Arabidopsis thaliana unknown protein (AT1G53903) mRNA, complete cds [NM_001124015]	-1.61076	0.0232025
NM_130204	A_84_P19210	19120	FALSE	AT2G46400	ref|NM_130204|gb|AY080812|ta|TA38401_3702|ta|CNS0A94R	Arabidopsis thaliana WRKY46 (WRKY DNA-binding protein 46); transcription factor (WRKY46) mRNA, complete cds [NM_130204]	-1.61234	0.0232025
NM_129920	A_84_P20061	3643	FALSE	AT2G43580	ref|NM_129920|ta|TA49222_3702|tc|NP567331|tc|TC331223	Arabidopsis thaliana chitinase, putative (AT2G43580) mRNA, complete cds [NM_129920]	-1.65904	0.0260323
NM_118642	A_84_P21406	24921	FALSE	AT4G25100	ref|NM_118642|ref|NM_179109|ref|NM_001036633|ref|NM_179110	Arabidopsis thaliana FSD1 (FE SUPEROXIDE DISMUTASE 1); iron superoxide dismutase (FSD1) mRNA, complete cds [NM_118642]	-1.66141	0.0231246
NM_118903	A_84_P573393	6068	FALSE	AT4G27654	ref|NM_118903|ta|TA41709_3702|ta|TA41710_3702|tc|TC344851	Arabidopsis thaliana unknown protein (AT4G27654) mRNA, complete cds [NM_118903]	-1.68546	0.0132903
NM_128160	A_84_P239215	8409	FALSE	AT2G26010	ref|NM_128160|gb|EG486739	Arabidopsis thaliana PDF1.3 (plant defensin 1.3) (PDF1.3) mRNA, complete cds [NM_128160]	-1.68594	0.0218293
NM_114697	A_84_P21264	19035	FALSE	AT3G48360	ref|NM_114697|ta|TA28598_3702|tc|NP209100|ta|BX836638	Arabidopsis thaliana BT2 (BTB AND TAZ DOMAIN PROTEIN 2); protein binding / transcription factor/ transcription regulator (BT2) mRNA, complete cds [NM_114697]	-1.68797	0.0232025
NM_114466	A_84_P11798	43411	FALSE	AT3G45970	ref|NM_114466|ta|TA26712_3702|tc|TC333592|tc|TC333594	Arabidopsis thaliana ATEXLA1 (ARABIDOPSIS THALIANA EXPANSIN-LIKE A1) (ATEXLA1) mRNA, complete cds [NM_114466]	-1.7109	0.0117731
NM_106151	A_84_P19028	11190	FALSE	AT1G74930	ref|NM_106151|ta|TA27824_3702|tc|TC320199	Arabidopsis thaliana ORA47; DNA binding / transcription factor (ORA47) mRNA, complete cds [NM_106151]	-1.82488	0.0110261
NM_112304	A_84_P14587	37388	FALSE	AT3G14440	ref|NM_112304|gb|AY056255|ta|TA42997_3702|tc|NP2702000	Arabidopsis thaliana NCED3 (NINE-CIS-EPOXYCAROTENOID DIOXYGENASE3) (NCED3) mRNA, complete cds [NM_112304]	-2.12991	0.00103048
NM_104226	A_84_P11480	15272	FALSE	AT1G53480	ref|NM_104226|gb|AF483188|ta|TA38880_3702|tc|NP281219	Arabidopsis thaliana unknown protein (AT1G53480) mRNA, complete cds [NM_104226]	-5.99336	1.79047e-06
NM_114898	A_84_P18435	32474	FALSE	AT3G50380	ref|NM_114898|ta|TA50218_3702|tc|NP209160|tc|NP1661934	Arabidopsis thaliana unknown protein (AT3G50380) mRNA, complete cds [NM_114898]	-6.38762	1.08793e-07
NM_202475	A_84_P551808	44572	FALSE	AT3G01345	ref|NM_202475|gb|AK226905|ta|TA46574_3702|tc|NP10422755	Arabidopsis thaliana Expressed protein (AT3G01345) mRNA, complete cds [NM_202475]	-12.3873	2.40458e-08
